# Supplementary material for: Characterizing rhizosphere microbial communities associated with tolerance to aboveground herbivory in wild and domesticated tomatoes
Source: Front Microbiol. 2022 Sep 14;13:981987. doi: 10.3389/fmicb.2022.981987 (PMC9515613; doi:10.3389/fmicb.2022.981987)
Supplement: Supplementary file 1 [file Table_1.XLSX]

## Sheet: Table S1
Table S1. 16S and ITS sequencing summary.
Community	Pipeline stage	Total paired reads	# of ASVs
Bacterial (16S rRNA)	Initial raw reads	13628182	NA
	After adapter/primer clipping and low quality read removal	10791980	NA
	Error correction, merged F and R reads	8061337	26654
	Length filtering	8057747	26381
	Chimera removal	8052368	26258
	Non-target sequence removal	6110623	16268
	Likely contaminant removal	6129946	16097
	Low abundance filtering and filtering low read count samples	5393929	2173
Fungal (ITS)	Initial raw reads	11652712	NA
	After adapter/primer clipping and low quality read removal	3722627	NA
	Error correction, merged F and R reads	2840489	5703
	Length filtering	NA	NA
	Chimera removal	2811967	5421
	Non-target sequence removal	2715895
	Likely contaminant removal	2714551	5395
	Low abundance filtering and filtering low read count samples	2486894	452

## Sheet: Table S2
Table S2. Summary ANOVA of linear mixed models fit to lifetime yield or average fruit weight of a given tomato line with herbivory treated as a fixed effect and block as a random effect. Lifespan (full or truncated) represents whether the block was destructively removed for rhizosphere sampling prior to frost (truncated lifetime, n = 25 blocks) or never sampled, and therefore allowed to live unti…
Response variable	Tomato line	Lifespan	Fixed effect	DF	F	p value	Block effect (mean ± SD)
Lifetime yield	Solanum pimpinellifolium	Truncated lifespan	Herbivory	1, 18	7.102	0.0158	4.952e-13 ± 207.911
		Full lifespan	Herbivory	1, 7	0.19294	0.6737	-1.971e-17 ± 3.799e-06
	var. ‘Matt’s Wild Cherry’	Truncated lifespan	Herbivory	1, 24	2.74463	0.1106	5.364e-14 ± 127.203
		Full lifespan	Herbivory	1, 9	0.07644	0.7884	7.695e-13 ± 503.203
	cv. ‘Better Boy’	Truncated lifespan	Herbivory	1, 24	36.6638	<0.0001	-1.841e-15 ± 7.968
		Full lifespan	Herbivory	1, 9	0.01062	0.9202	-2.076e-19 ± 5.762e-08
	cv. ‘Sioux’	Truncated lifespan	Herbivory	1, 24	9.2396	0.0056	-2.809e-19 ± 1.424e-06
		Full lifespan	Herbivory	1, 9	4.24477	0.0694	-1.968e-19 ± 6.676e-08
Avg Single Fruit Weight	Solanum pimpinellifolium	Truncated lifespan	Herbivory	1, 18	13.434	0.0018	1.867e-16 ± 0.051
		Full lifespan	Herbivory	1, 7	0.298	0.6021	1.182e-17 ± 0.006
	var. ‘Matt’s Wild Cherry’	Truncated lifespan	Herbivory	1, 24	2.32	0.1408	3.515e-16 ± 0.035
		Full lifespan	Herbivory	1, 9	0.023	0.8826	-2.667e-16 ± 0.053
	cv. ‘Better Boy’	Truncated lifespan	Herbivory	1, 24	0.0006	0.9814	3.304e-18 ± 3.825e-06
		Full lifespan	Herbivory	1, 9	0.2492	0.6296	4.995e-19 ± 3.537e-07
	cv. ‘Sioux’	Truncated lifespan	Herbivory	1, 24	1.6724	0.2082	5.139e-20 ± 3.817e-07
		Full lifespan	Herbivory	1, 9	0.0549	0.82	1.312e-18 ± 3.030e-07

## Sheet: Table S3
Table S3. Summary ANOVA of linear mixed model fit to log effect size tolerance estimates of the n = 10 full lifetime blocks. Tomato line and week were treated as fixed effects and block was treated as a random effect.
Response variable	Fixed effect	DF	F	p value
Tolerance scores	Tomato line	3, 315	1.0709	0.3616
	Week	1, 315	0.484	0.4871
	Tomato line * Week	3, 315	1.797	0.1476

## Sheet: Table S4
Table S4. Results of a permutational test (anova.cca[]) of canonical correspondence analyses constructed to evaluate the extent to which block-level soil nutritional factors (organic matter, phosphorus, potassium, magnesium, calcium, soil pH, and cation exchange capacity; constraining variables) explain variation in bacterial and fungal community composition (Bray–Curtis dissimilarity).
Community	Fixed effect	Chi Square	F	p value
Bacterial (16S)	Organic matter	0.0276	1.8196	0.001
	Phosphorus	0.0174	1.1488	0.126
	Potassium	0.0417	2.752	0.001
	Magnesium	0.02	1.3179	0.07
	Calcium	0.025	1.6514	0.002
	Soil pH	0.0306	2.0185	0.001
	CEC	0.0216	1.4261	0.004
Fungal (ITS)	Organic matter	0.0268	1.8725	0.002
	Phosphorus	0.0151	1.0546	0.334
	Potassium	0.0354	2.4742	0.001
	Magnesium	0.0172	1.206	0.151
	Calcium	0.0189	1.3219	0.06
	Soil pH	0.0304	2.1274	0.001
	CEC	0.0192	1.3458	0.045

## Sheet: Table S5
Table S5. Canonical correspondence analysis of Bray–Curtis dissimilarity of bacterial and fungal communities (response variable) and soil nutritional factors (organic matter, phosphorus, potassium, magnesium, calcium, soil pH, and cation exchange capacity; constraining variables).
Community	Variance	Inertia	Proportion
Bacterial (16S)	Total	4.88141	1
	Constrained	0.18387	0.03767
	Unconstrainted	4.69753	0.96233
Fungal (ITS)	Total	4.55046	1
	Constrained	0.16296	0.03581
	Unconstrainted	4.3875	0.96419

## Sheet: Table S6
Table S6. Results of PERMANOVA of Bray-Curtis dissimilarity for two nested or hierarchical model types that grouped tomato lines either by tolerance category or domestication status. Terms describe the following: Tolerance represents tolerance categories in which lines were categorized (low, intermediate, and high); Domestication represents line domestication status (wild or domesticated); Herbiv…
Community	Model	Fixed effect	F	p value	R2
Bacterial (16S rRNA)	Bray-Curtis ~ Tolerance * Herbivory * Time * Line (Tolerance)	Tolerance	4.9863	0.001	0.02771
		Herbivory	0.83	0.73	0.00231
		Time	32.5499	0.001	0.09043
		Line (Tolerance)	2.7416	0.001	0.00762
		Tolerance * herbivory	1.0775	0.296	0.00599
		Tolerance * time	2.4847	0.001	0.01381
		Herbivory * time	0.7472	0.889	0.00208
		Line (Tolerance) * herbivory	0.8004	0.797	0.00222
		Line (Tolerance) * time	0.9961	0.42	0.00277
		Tolerance * herbivory * time	0.7726	0.935	0.00429
		Line (Tolerance) * herbivory * time	0.6452	0.986	0.00179
	Bray-Curtis ~ Domestication * Herbivory * Time * Line (Domestication)	Domestication	5.773	0.001	0.01604
		Herbivory	0.83	0.75	0.00231
		Time	32.5499	0.001	0.09043
		Line (Domestication)	3.4706	0.001	0.01928
		Domestication * herbivory	1.4879	0.041	0.00413
		Domestication * time	2.6025	0.001	0.00723
		Herbivory * time	0.7472	0.902	0.00208
		Line (Domestication) * herbivory	0.7338	0.977	0.00408
		Line (Domestication) * time	1.6814	0.004	0.00934
		Domestication * herbivory * time	0.8118	0.787	0.00226
		Line (Domestication) * herbivory * time	0.6892	0.994	0.00383
Fungal (ITS)	Bray-Curtis ~ Tolerance * Herbivory * Time * Line (Tolerance)	Tolerance	5.4616	0.001	0.02815
		Herbivory	0.7299	0.742	0.00188
		Time	59.3585	0.001	0.15296
		Line (Tolerance)	4.4063	0.001	0.01135
		Tolerance * herbivory	1.493	0.066	0.00769
		Tolerance * time	2.4461	0.001	0.01261
		Herbivory * time	0.5307	0.956	0.00137
		Line (Tolerance) * herbivory	1.8124	0.044	0.00467
		Line (Tolerance) * time	0.5369	0.956	0.00138
		Tolerance * herbivory * time	0.9697	0.47	0.005
		Line (Tolerance) * herbivory * time	0.943	0.467	0.00243
	Bray-Curtis ~ Domestication * Herbivory * Time * Line (Domestication)	Domestication	6.5287	0.001	0.01682
		Herbivory	0.7355	0.745	0.0019
		Time	59.3943	0.001	0.15306
		Line (Domestication)	4.3796	0.001	0.02257
		Domestication * herbivory	1.2667	0.211	0.00326
		Domestication * time	2.2531	0.011	0.00581
		Herbivory * time	0.5279	0.953	0.00136
		Line (Domestication) * herbivory	1.7669	0.02	0.00911
		Line (Domestication) * time	1.5883	0.032	0.00819
		Domestication * herbivory * time	1.1412	0.28	0.00294
		Line (Domestication) * herbivory * time	0.8706	0.645	0.00449

## Sheet: Table S7
Table S7. Results of either non-parametric, rank based ANOVAs or linear models of three alpha diversity metrics (Inverse Simpson diversity, Richness, and Shannon diversity). Linear models were used when assumptions of normality and homogeneity of variance were met; otherwise, non-parametric methods were used. Fixed factors include herbivory, timepoint of sampling, and line. In linear models, two …
Community	Diversity Metric ~ Model	Fixed effect	F	p value
Bacterial (16S rRNA)	Inverse Simpson ~ Line * Herbivory * Time	Line	1.00294	0.3918
		Herbivory	1.21414	0.27139
		Time	135.222	1e-05
		Line ´ herbivory	1.62369	0.18388
		Line ´ time	0.72307	0.53887
		Herbivory ´ time	0.43142	0.51179
		Line ´ herbivory ´ time	0.32863	0.80466
	Inverse Simpson ~ Tolerance * Herbivory * Time	Tolerance	1.05582	0.34917
		Herbivory	2.03179	0.15506
		Time	127.425	1e-05
		Tolerance ´ herbivory	0.94269	0.39032
		Tolerance ´ time	0.95879	0.3845
		Herbivory ´ time	0.16209	0.68752
		Tolerance ´ herbivory ´ time	0.26148	0.77008
	Inverse Simpson ~ Domestication * Herbivory * Time	Domestication	0.43697	0.50908
		Herbivory	1.02609	0.31187
		Time	132.599	1e-05
		Domestication ´ herbivory	1.93186	0.16555
		Domestication ´ time	1.65721	0.19894
		Herbivory ´ time	0.33669	0.56216
		Domestication ´ herbivory ´ time	0.47299	0.49213
	Richness ~ Tolerance * Herbivory * Time * Line (Tolerance)	Tolerance	3.9278	0.0207
		Herbivory	0.0052	0.94239
		Time	34.1808	1.302e-08
		Line (Tolerance)	18.7256	2.055e-05
		Tolerance ´ herbivory	3.9583	0.02009
		Tolerance ´ time	0.1323	0.87616
		Herbivory ´ time	0.1964	0.65794
		Line (Tolerance) ´ herbivory	5.6462	0.01812
		Line (Tolerance) ´ time	1.7162	0.19118
		Tolerance ´ herbivory ´ time	0.178	0.83705
		Line (Tolerance) ´ herbivory ´ time	0.0625	0.80269
	Richness ~ Domestication * Line * Herbivory * Time * Line (Domestication)	Domestication	7.1663	0.007835
		Herbivory	0.0052	0.942395
		Time	34.1808	1.302e-08
		Line (Domestication)	9.7075	8.205e-05
		Domestication ´ herbivory	7.7985	0.00562
		Domestication ´ time	0.1822	0.669809
		Herbivory ´ time	0.1964	0.657943
		Line (Domestication) ´ herbivory	2.8821	0.057558
		Line (Domestication) ´ time	0.8993	0.407954
		Domestication ´ herbivory ´ time	0.3518	0.553544
		Line (Domestication) ´ herbivory ´ time	0.0333	0.967206
	Shannon ~ Line * Herbivory * Time	Line	4.25039	0.00583
		Herbivory	0.22341	0.6368
		Time	108.096	1e-05
		Line ´ herbivory	4.27508	0.00564
		Line ´ time	0.51144	0.67469
		Herbivory ´ time	0.80322	0.37084
		Line ´ herbivory ´ time	0.2343	0.87244
	Shannon ~ Tolerance * Herbivory * Time	Tolerance	2.95992	0.05331
		Herbivory	1.30944	0.25339
		Time	99.0988	1e-05
		Tolerance ´ herbivory	2.57821	0.07756
		Tolerance ´ time	0.34252	0.71025
		Herbivory ´ time	0.32219	0.57071
		Tolerance ´ herbivory ´ time	0.21125	0.80969
	Shannon ~ Domestication * Herbivory * Time	Domestication	3.38939	0.06657
		Herbivory	0.16365	0.68609
		Time	104.969	1e-05
		Domestication ´ herbivory	4.86689	0.02811
		Domestication ´ time	0.69296	0.4058
		Herbivory ´ time	0.50817	0.47647
		Domestication ´ herbivory ´ time	0.25488	0.61402
Fungal (ITS)	Inverse Simpson ~ Tolerance * Herbivory * Time * Line (Tolerance)	Tolerance	7.685	0.0005564
		Herbivory	0.4182	0.518334
		Time	48.7825	1.858e-11
		Line (Tolerance)	8.96	0.0029898
		Tolerance ´ herbivory	0.1638	0.84899
		Tolerance ´ time	1.4174	0.243976
		Herbivory ´ time	0.8203	0.365835
		Line (Tolerance) ´ herbivory	0.8996	0.343661
		Line (Tolerance) ´ time	0.0433	0.835382
		Tolerance ´ herbivory ´ time	0.0328	0.967695
		Line (Tolerance) ´ herbivory ´ time	0.0625	0.802693
	Inverse Simpson ~ Domestication * Herbivory * Time * Line (Domestication)	Domestication	9.0129	0.002907
		Herbivory	0.4483	0.503663
		Time	48.8643	1.793e-11
		Line (Domestication)	7.6026	0.0006018
		Domestication ´ herbivory	0.2124	0.645208
		Domestication ´ time	0.0798	0.777774
		Herbivory ´ time	0.7879	0.375445
		Line (Domestication) ´ herbivory	0.5083	0.602048
		Line (Domestication) ´ time	1.4144	0.244704
		Domestication ´ herbivory ´ time	0.0454	0.831345
		Line (Domestication) ´ herbivory ´ time	0.0414	0.959457
	Richness ~ Line * Herbivory * Time	Line	5.29479	0.00143
		Herbivory	2.21406	0.13781
		Time	0.33777	0.56156
		Line ´ herbivory	12.0031	0
		Line ´ time	1.59256	0.19122
		Herbivory ´ time	0.25098	0.61675
		Line ´ herbivory ´ time	0.26268	0.85226
	Richness ~ Tolerance * Herbivory * Time	Tolerance	5.66249	0.00385
		Herbivory	6.01707	0.01473
		Time	0.06692	0.79605
		Tolerance ´ herbivory	8.42642	0.00027
		Tolerance ´ time	1.35448	0.25964
		Herbivory ´ time	0.52908	0.46756
		Tolerance ´ herbivory ´ time	0.18904	0.82785
	Richness ~ Domestication * Herbivory * Time	Domestication	7.48611	0.00658
		Herbivory	2.28084	0.13201
		Time	0.13777	0.71076
		Domestication ´ herbivory	10.254	0.00151
		Domestication ´ time	0.04649	0.82942
		Herbivory ´ time	0.37723	0.53955
		Domestication ´ herbivory ´ time	0.37659	0.53989
	Shannon Diversity ~ Line * Herbivory * Time	Line	3.26056	0.02188
		Herbivory	1.36138	0.24423
		Time	32.7792	0
		Line ´ herbivory	3.05641	0.02868
		Line ´ time	3.12333	0.02625
		Herbivory ´ time	0.63064	0.42775
		Line ´ herbivory ´ time	1.17399	0.31982
	Shannon Diversity ~ Tolerance * Herbivory * Time	Tolerance	2.22211	0.11014
		Herbivory	3.31351	0.0697
		Time	31.8359	0
		Tolerance ´ herbivory	4.01229	0.01906
		Tolerance ´ time	4.06418	0.01812
		Herbivory ´ time	1.77718	0.1835
		Tolerance ´ herbivory ´ time	1.55359	0.21317
	Shannon Diversity ~ Domestication * Herbivory * Time	Domestication	3.48274	0.06297
		Herbivory	1.25352	0.26376
		Time	29.4525	0
		Domestication ´ herbivory	5.08132	0.02489
		Domestication ´ time	1.91013	0.16795
		Herbivory ´ time	0.43725	0.50895
		Domestication ´ herbivory ´ time	1.93714	0.16499

## Sheet: Table S8
Table S8. Summary ANOVA of linear model of PicoGreen dsDNA concentrations, standardized to soil weight used for extractions, with time, herbivory, and line nested within either tolerance or domestication as fixed effects.
Model	Fixed effect	DF	F	p value
ng dsDNA / g soil ~ Domestication (Line) * Time * Herbivory	Domestication	1, 303	4.3784	0.03723
	Time	1, 303	66.5336	9.245e-15
	Herbivory	1, 303	0.4145	0.52019
	Domestication (Line)	2, 303	0.8247	0.43934
	Domestication * Time	1, 303	5.4151	0.02062
	Domestication * Herbivory	1, 303	0.0188	0.89094
	Time * Herbivory	1, 303	1.0215	0.31297
	Domestication (Line) * Time	2, 303	1.7172	0.18131
	Domestication (Line) * Herbivory	2, 303	0.0143	0.98577
	Domestication * Time * Herbivory	1, 303	0.0012	0.97232
	Domestication (Line) * Time * Herbivory	2, 303	0.198	0.82048
ng dsDNA / g soil ~ Tolerance (Line) * Time * Herbivory	Tolerance	2, 303	2.3226	0.09976
	Time	1, 303	66.5336	9.245e-15
	Herbivory	1, 303	0.4145	0.52019
	Tolerance (Line)	1, 303	1.3825	0.2406
	Tolerance * Time	2, 303	3.3965	0.03477
	Tolerance * Herbivory	2, 303	0.0099	0.99018
	Time * Herbivory	1, 303	1.0215	0.31297
	Tolerance (Line) * Time	1, 303	2.0565	0.15259
	Tolerance (Line) * Herbivory	1, 303	0.0278	0.86779
	Tolerance * Time * Herbivory	2, 303	0.1963	0.8219
	Tolerance (Line) * Time * Herbivory	1, 303	0.0047	0.94552

## Sheet: Table S9
Table S9. Results of a PERMANOVA of either domesticated or wild Bray-Curtis dissimilarity of bacterial (16S rRNA) communities. This PERMANOVA was conducted to investigate an interaction between domestication and herbivory shaping bacterial community Bray Curtis dissimilarity, which can be seen in Table S4. Fixed effect terms describe the following: herbivory represents hornworm herbivory treatmen…
Model	Fixed effect	DF	F	p value	R2
Domesticated Bray-Curtis ~ Line * Herbivory * Time	Line	1, 157	3.1677	0.001	0.01844
	Herbivory	1, 157	1.5114	0.037	0.0088
	Time	1, 157	13.4286	0.001	0.07818
	Line ´ Herbivory	1, 157	1.1048	0.287	0.00643
	Line ´ Time	1, 157	1.0716	0.312	0.00624
	Herbivory ´ Time	1, 157	0.8667	0.682	0.00505
	Line ´ Herbivory ´ Time	1, 157	0.6048	0.991	0.00352
Wild Bray-Curtis ~ Line * Herbivory * Time	Line	1, 159	4.0647	0.001	0.02253
	Herbivory	1, 159	1.1598	0.23	0.00643
	Time	1, 159	18.7826	0.001	0.1041
	Line ´ Herbivory	1, 159	0.6963	0.948	0.00386
	Line ´ Time	1, 159	2.2859	0.002	0.01267
	Herbivory ´ Time	1, 159	0.6372	0.984	0.00353
	Line ´ Herbivory ´ Time	1, 159	0.8043	0.792	0.00446

## Sheet: Table S10
Table S10. Follow-up ANOVAs of linear models where linear model assumptions were met and rank based ANOVAs otherwise to investigate interactions between line and herbivory within fungal (ITS) and bacterial (16S) communities. Inverse Simpson is absent because no interaction between line and herbivory existed for this alpha-diversity metric.
Community	Diversity Statistic	Line	Fixed effect	F	p value
Fungal (ITS)	Shannon Diversity	cv. ‘Better Boy’	Herbivory	1.77163	0.18721
			Time	9.8927	0.00238
			Herbivory ´ Time	0.28334	0.5961
		cv. ‘Sioux’	Herbivory	0.04704	0.8289
			Time	1.95357	0.16638
			Herbivory ´ Time	0.142	0.70738
		var. ‘Matt’s Wild Cherry’	Herbivory	0.19677	0.6586
			Time	2.47399	0.1199
			Herbivory ´ Time	0.45555	0.50176
		S. pimpinellifolium	Herbivory	7.88773	0.00636
			Time	23.6024	1e-05
			Herbivory ´ Time	3.01641	0.08659
	Richness	cv. ‘Better Boy’	Herbivory	14.5148	0.00028
			Time	2.22758	0.13976
			Herbivory ´ Time	0.10399	0.74799
		cv. ‘Sioux’	Herbivory	4.57998	0.03564
			Time	0.17138	0.68009
			Herbivory ´ Time	0.04798	0.82722
		var. ‘Matt’s Wild Cherry’	Herbivory	0.2108	0.64745
			Time	1.16537	0.28377
			Herbivory ´ Time	0.19345	0.66131
		S. pimpinellifolium	Herbivory	18.9363	4e-05
			Time	1.23335	0.27035
			Herbivory ´ Time	0.55302	0.45944
Bacterial (16S)	Shannon Diversity	cv. ‘Better Boy’	Herbivory	7.26249	0.00871
			Time	16.8844	0
			Herbivory ´ Time	0.97009	0.32787
		cv. ‘Sioux’	Herbivory	0.99648	0.32133
			Time	24.2075	0
			Herbivory ´ Time	0.21671	0.64289
		var. ‘Matt’s Wild Cherry’	Herbivory	1.76461	0.18803
			Time	36.0181	0
			Herbivory ´ Time	0.23457	0.62955
		S. pimpinellifolium	Herbivory	2.06132	0.15518
			Time	33.6163	0
			Herbivory ´ Time	0.03571	0.85062
	Richness	cv. ‘Better Boy’	Herbivory	8.4812	0.004741
			Time	2.8056	0.098156
			Herbivory ´ Time	0.0556	0.8143
		cv. ‘Sioux’	Herbivory	0.1107	0.740254
			Time	14.0726	0.0003415
			Herbivory ´ Time	0.0123	0.911872
		var. ‘Matt’s Wild Cherry’	Herbivory	1.3418	0.250345
			Time	10.3488	0.001905
			Herbivory ´ Time	0.2072	0.650262
		S. pimpinellifolium	Herbivory	3.2461	0.075558
			Time	9.7931	0.002485
			Herbivory ´ Time	0.3763	0.541415

[truncated: 7 more sheets: Table S11, Table S12, Table S13, Table S14, Table S15, Table S16, Table S17]
